# Supplementary material for: Model-Based Analysis of HER Activation in Cells Co-Expressing EGFR, HER2 and HER3
Source: PLoS Comput Biol. 2013 Aug 22;9(8):e1003201. doi: 10.1371/journal.pcbi.1003201 (PMC3749947; doi:10.1371/journal.pcbi.1003201)
Supplement: Table S1 — Multilinear regression analysis model parameters. (XLS) [file pcbi.1003201.s002.xls]

## Sheet: ERK_Model
MODELS FOR ERK ACTIVATION				Details of the AIC calculation can be found in Shankaran et al., Molecular BioSystems 8: 2868-2882 (2012).
significance is defined as having p-value < 0.05				AIC	Akaike-information criterion = 2*NPars - 2*L
				L	Log-likelihood function = -NPts/2*[ log(2*pi*MSE)+1 ]
Models based on total receptor phosphorylation levels
		b0	pR1	pR2	pR3						MSE	R2	L	Npars	AIC
	Value	15	0.0243	0.0015	-0.0197						52.62	0.6081	-112.619	4	233.237
ERK MODEL 1	95% CI	[1e1 1.9e1]	[1.7e-2 3.2e-2]	[-1.8e-2 2.1e-2]	[-8.3e-2 4.4e-2]
	p value	4.94e-09	5.52e-08	0.878	0.537
	Value	14	0.0255								51.41	0.6043	-112.295	2	228.591
ERK MODEL 2	95% CI	[1e1 1.7e1]	[2e-2 3e-2]	Not Used	Not Used
	p value	9.1e-12	4.2e-14
Models based on phosphorylation signals from various dimers
		b0	pR1_11	pR1_12	pR1_13	pR2_12	pR2_22	pR2_23	pR3_13	pR3_23	MSE	R2	L	Npars	AIC
	Value	9.68	0.0418	-0.396	-0.385	0.832	0.523	34.2	1	-45.6	30.99	0.7884	-105.261	9	228.522
ERK MODEL 3	95% CI	[2.6e0 1.7e1]	[3.2e-2 5.2e-2]	[-8.5e-1 5.6e-2]	[-5.1e-1 -2.6e-1]	[-8.9e-2 1.8e0]	[1.4e-1 9e-1]	[8.5e0 6e1]	[3.3e-1 1.7e0]	[-8e1 -1.1e1]
	p value	0.00822	1.61e-11	0.0847	1.57e-07	0.0757	0.0081	0.0101	0.00444	0.01
	Value	10	0.04		-0.379		0.855	56.5	1	-75.6	33.32	0.7642	-106.268	6	224.537
ERK MODEL 4	95% CI	[3.2e0 1.8e1]	[3e-2 5e-2]	Not Used	[-5e-1 -2.5e-1]	Not Used	[6e-1 1.1e0]	[3.8e1 7.5e1]	[3.2e-1 1.7e0]	[-1e2 -5e1]
	p value	0.0052	4.83e-11		2.9e-07		5.32e-09	7.2e-08	0.00456	6.96e-08

## Sheet: Akt_Model
MODELS FOR AKT ACTIVATION				Details of the AIC calculation can be found in Shankaran et al., Molecular BioSystems 8: 2868-2882 (2012).
significance is defined as having p-value < 0.05				AIC	Akaike-information criterion = 2*NPars - 2*L
				L	Log-likelihood function = -NPts/2*[ log(2*pi*MSE)+1 ]
Models based on total receptor phosphorylation levels
		b0	pR1	pR2	pR3						MSE	R2	L	Npars	AIC
	Value	28	-0.0142	-0.0167	0.183						72.26	0.6269	-117.026	4	242.053
AKT MODEL 1	95% CI	[2.3e1 3.3e1]	[-2.4e-2 -5.1e-3]	[-4e-2 6.2e3]	[1.1e-1 2.6e-1]
	p value	1e-15	0.0029	0.15	6.9e-06
	Value	29	-0.0189		0.144						73.61	0.6136	-117.284	3	240.567
AKT MODEL 2	95% CI	[2.4e1 3.4e1]	[-2e-2 -1.2e-2]	Not Used	[9.2e-1 2e-1]
	p value	2e-17	4.5e-07		6e-07
Models based on phosphorylation signals from various dimers
		b0	pR1_11	pR1_12	pR1_13	pR2_12	pR2_22	pR2_23	pR3_13	pR3_23	MSE	R2	L	Npars	AIC
	Value	4.54	0.00942	-0.293	-0.284	0.634	-0.304	-30.1	3.13	40.4	15	0.929	-95.1767	9	208.353
AKT MODEL 3	95% CI	[-3.8e-1 9.5e0]	[2.5e-3 1.6e-2]	[-6.1e-1 2e-2]	[-3.7e-1 -2e-1]	[-6.9e-3 1.28e0]	[-5.7e-1 -3.9e-2]	[-4.8e1 -1.2e1]	[2.6e0 3.6e0]	[1.7e1 6.4e1]
	p value	0.07	0.00829	0.0663	3.83e-08	0.0524	0.0254	0.00136	5.58e-19	0.00132
	Value	5.85	0.00856		-0.288		0.102	-4.1	3.1	5.58	18.71	0.908	-98.2481	7	210.496
AKT MODEL 4	95% CI	[4.7e-1 1.1e1]	[1.1e-3 1.6e-2]	Not Used	[-3.9e-1 -1.9e-1]	Not Used	[-8.5e-2 2.9e-1]	[-1.78e1 9.61e0]	[2.58e0 3.61e0]	[-1.27e1 2.39e1]
	p value	0.0336	0.0252		2.11e-07		0.279	0.552	2.65e-17	0.545
	Value	14	-0.0025		-0.315				3.02		39.06	0.798	-108.477	4	224.954
AKT MODEL 5	95% CI	[9.9e0 1.8e1]	[-9.8e-3 4.7e-3]	Not Used	[-4.4e-1 -1.8e-1]	Not Used	Not Used	Not Used	[2.5e0 3.5e0]	Not Used
	p value	4.6e-09	0.492		7.2e-06				1.77e-17
	Value	13.1			-0.333				3.1		38.73	0.797	-108.359	3	222.719
AKT MODEL 6	95% CI	[1e1 1.6e1]	Not Used	Not Used	[-4.5e-1 -2.15e-1]	Not Used	Not Used	Not Used	[2.6e0 3.6e0]	Not Used
	p value	4.3e-12			4.4e-07				1.6e-20
